# Supplementary material for: Oral Microbiota: Microbial Biomarkers of Metabolic Syndrome Independent of Host Genetic Factors
Source: Front Cell Infect Microbiol. 2017 Dec 15;7:516. doi: 10.3389/fcimb.2017.00516 (PMC5736563; doi:10.3389/fcimb.2017.00516)
Supplement: Supplementary file 1 [file Table1.XLSX]

## Sheet: Table S1
Table S1. Demographic information of study population
	MZ	MZ family	DZ	DZ family	Family member	Unrelated	Sum
No.	96	56	24	17	28	7	228
Female	58	32	14	11	16	3	134
Age, mean (SD), y	41. 81 (8.48)	56.27 (15.02)	39.79 (7.18)	55.18 (12.21)	49.07 (12.70)	39.71 (4.96)
Waist ≥ 90 (M) or 85 (F)	15	21	3	8	11	3	61
BP ≥ 130/85 mm Hg	2	4	-	1	5	-	12
Triglyceride ≥ 150 mg/dL	25	20	3	6	11	2	67
HDL < 40 mg/dL (M) or 50 mg/dL (F)	32	23	7	4	18	3	87
FBS ≥ 100 mg/dL	21	24	5	14	21	5	90
MetS	11	16	1	3	9	2	42
(M): males; (F): females; Waist: waist circumference; BP: blood pressure; HDL: high-density lipoprotein cholesterol; FBS: fasting blood sugar; MetS: metabolic syndrome; MZ: monozygotic twin; DZ: dizygotic twin;
