# Supplementary material for: Oral Microbiota: Microbial Biomarkers of Metabolic Syndrome Independent of Host Genetic Factors
Source: Front Cell Infect Microbiol. 2017 Dec 15;7:516. doi: 10.3389/fcimb.2017.00516 (PMC5736563; doi:10.3389/fcimb.2017.00516)
Supplement: Supplementary file 2 [file Table2.XLSX]

## Sheet: Table S2
Table S2. Heritability estimates of human oral microbiome
Taxonomy	H2ra	p.H2rb	q.H2rc	se.H2rd	C2e	p.C2f	se.C2g
k__Bacteria;p__Bacteroidetes;c__Bacteroidia;o__Bacteroidales;f__Prevotellaceae;g__Prevotella;s__intermedia	0.426	0.003	0.137	0.149	0.026	0.441	0.17
k__Bacteria;p__Proteobacteria;c__Betaproteobacteria;o__Burkholderiales;f__Burkholderiaceae;g__Lautropia;s__	0.371	0.001	0.029	0.109	0	NA	NA
k__Bacteria;p__Bacteroidetes;c__Bacteroidia;o__Bacteroidales;f__Prevotellaceae;g__Prevotella;s__pallens	0.316	0.017	0.357	0.161	0.041	0.409	0.177
k__Bacteria;p__Firmicutes;c__Clostridia;o__Clostridiales;f__Veillonellaceae;g__Veillonella;s__parvula	0.304	0.005	0.144	0.12	0	NA	NA
k__Bacteria;p__Proteobacteria;c__Gammaproteobacteria;o__Cardiobacteriales;f__Cardiobacteriaceae;g__Cardiobacterium;s__valvarum	0.295	0.057	0.363	0.198	0.172	0.183	0.191
k__Bacteria;p__Firmicutes;c__Clostridia;o__Clostridiales;f__Peptostreptococcaceae;g__Peptostreptococcus;s__	0.293	0.045	0.363	0.17	0.039	0.411	0.172
k__Bacteria;p__Proteobacteria;c__Betaproteobacteria;Other;Other;Other;Other	0.289	0.035	0.357	0.163	0.244	0.045	0.148
k__Bacteria;p__Bacteroidetes;c__Bacteroidia;o__Bacteroidales;f__;g__;s__	0.256	0.053	0.363	0.166	0.057	0.369	0.169
k__Bacteria;p__Bacteroidetes;c__Bacteroidia;o__Bacteroidales;f__Prevotellaceae;g__Prevotella;s__melaninogenica	0.25	0.024	0.357	0.137	0.079	0.318	0.167
k__Bacteria;p__Firmicutes;c__Clostridia;o__Clostridiales;f__[Mogibacteriaceae];g__;s__	0.245	0.07	0.41	0.171	0.167	0.179	0.186
k__Bacteria;p__Firmicutes;c__Clostridia;o__Clostridiales;f__Veillonellaceae;g__Veillonella;Other	0.219	0.059	0.363	0.142	0.118	0.303	0.22
k__Bacteria;p__Proteobacteria;c__Betaproteobacteria;o__Neisseriales;f__Neisseriaceae;g__Neisseria;s__subflava	0.218	0.107	0.472	0.183	0.22	0.127	0.195
k__Bacteria;p__Firmicutes;c__Bacilli;o__Lactobacillales;f__Carnobacteriaceae;Other;Other	0.208	0.1	0.46	0.166	0.291	0.059	0.192
k__Bacteria;p__Firmicutes;c__Bacilli;o__Lactobacillales;f__Carnobacteriaceae;g__Granulicatella;s__	0.204	0.113	0.479	0.172	0.196	0.137	0.185
k__Bacteria;p__Proteobacteria;c__Gammaproteobacteria;o__Pasteurellales;f__Pasteurellaceae;g__Actinobacillus;s__parahaemolyticus	0.199	0.098	0.46	0.158	0.102	0.29	0.186
k__Bacteria;p__Firmicutes;c__Bacilli;o__Lactobacillales;f__Streptococcaceae;g__Streptococcus;s__	0.19	0.031	0.357	0.11	0	NA	NA
k__Bacteria;p__Firmicutes;c__Clostridia;o__Clostridiales;f__Lachnospiraceae;g__Oribacterium;s__	0.19	0.027	0.357	0.103	0	NA	NA
k__Bacteria;p__Proteobacteria;c__Gammaproteobacteria;o__Cardiobacteriales;f__Cardiobacteriaceae;g__Cardiobacterium;s__	0.189	0.035	0.357	0.107	0	NA	NA
k__Bacteria;p__Firmicutes;c__Clostridia;o__Clostridiales;f__Peptococcaceae;g__Peptococcus;s__	0.185	0.021	0.357	0.095	0	NA	NA
k__Bacteria;p__Proteobacteria;c__Gammaproteobacteria;o__Pasteurellales;f__Pasteurellaceae;g__Aggregatibacter;s__	0.184	0.127	0.495	0.167	0.272	0.046	0.167
k__Bacteria;p__Bacteroidetes;c__Bacteroidia;o__Bacteroidales;f__Porphyromonadaceae;g__Paludibacter;s__	0.182	0.094	0.46	0.148	0.03	0.437	0.186
k__Bacteria;p__Proteobacteria;c__Betaproteobacteria;o__Neisseriales;f__Neisseriaceae;g__Neisseria;Other	0.176	0.167	0.5	0.191	0.359	0.039	0.206
k__Bacteria;p__Actinobacteria;c__Actinobacteria;o__Actinomycetales;f__Actinomycetaceae;g__;s__	0.174	0.153	0.5	0.171	0.079	0.338	0.192
k__Bacteria;p__Bacteroidetes;c__Bacteroidia;o__Bacteroidales;f__Porphyromonadaceae;g__Tannerella;s__	0.172	0.044	0.363	0.106	0	NA	NA
k__Bacteria;p__Actinobacteria;c__Actinobacteria;o__Actinomycetales;Other;Other;Other	0.166	0.037	0.357	0.099	0	NA	NA
k__Bacteria;p__Firmicutes;c__Clostridia;o__Clostridiales;f__;g__;s__	0.156	0.168	0.5	0.168	0.179	0.128	0.159
k__Bacteria;p__Firmicutes;c__Clostridia;o__Clostridiales;f__Veillonellaceae;g__Selenomonas;s__	0.153	0.217	0.5	0.198	0.191	0.153	0.192
k__Bacteria;p__Synergistetes;c__Synergistia;o__Synergistales;f__Dethiosulfovibrionaceae;g__TG5;s__	0.151	0.179	0.5	0.17	0.199	0.126	0.177
k__Bacteria;p__Firmicutes;c__Clostridia;o__Clostridiales;f__Veillonellaceae;g__Veillonella;s__dispar	0.149	0.091	0.46	0.119	0	NA	NA
k__Bacteria;p__Actinobacteria;c__Actinobacteria;o__Actinomycetales;f__Micrococcaceae;g__Rothia;s__aeria	0.145	0.056	0.363	0.096	0	NA	NA
k__Bacteria;p__Proteobacteria;c__Gammaproteobacteria;o__Cardiobacteriales;f__Cardiobacteriaceae;g__Cardiobacterium;Other	0.139	0.193	0.5	0.164	0.343	0.017	0.165
k__Bacteria;p__Firmicutes;c__Clostridia;o__Clostridiales;f__Lachnospiraceae;g__Moryella;s__	0.136	0.151	0.5	0.141	0.199	0.158	0.189
k__Bacteria;p__Actinobacteria;c__Actinobacteria;o__Actinomycetales;f__Corynebacteriaceae;g__Corynebacterium;s__durum	0.131	0.076	0.419	0.095	0	NA	NA
k__Bacteria;p__Proteobacteria;c__Epsilonproteobacteria;o__Campylobacterales;f__Campylobacteraceae;g__Campylobacter;s__	0.131	0.228	0.5	0.178	0.067	0.363	0.19
k__Bacteria;p__Actinobacteria;c__Actinobacteria;o__Actinomycetales;f__Micrococcaceae;g__Rothia;s__	0.127	0.199	0.5	0.157	0.03	0.432	0.173
k__Bacteria;p__Firmicutes;c__Clostridia;o__Clostridiales;f__Peptostreptococcaceae;g__Filifactor;s__	0.117	0.217	0.5	0.155	0.098	0.287	0.176
k__Bacteria;p__Actinobacteria;c__Actinobacteria;o__Actinomycetales;f__Actinomycetaceae;g__Actinomyces;Other	0.115	0.226	0.5	0.156	0.052	0.387	0.181
k__Bacteria;p__Actinobacteria;c__Actinobacteria;o__Actinomycetales;f__Micrococcaceae;g__Rothia;Other	0.113	0.119	0.482	0.101	0	NA	NA
k__Bacteria;p__Proteobacteria;c__Betaproteobacteria;o__Neisseriales;f__Neisseriaceae;Other;Other	0.106	0.294	0.5	0.197	0.092	0.323	0.203
k__Bacteria;p__Proteobacteria;c__Betaproteobacteria;o__Burkholderiales;f__Burkholderiaceae;Other;Other	0.104	0.156	0.5	0.106	0	NA	NA
k__Bacteria;p__Firmicutes;c__Clostridia;o__Clostridiales;f__[Mogibacteriaceae];g__Mogibacterium;s__	0.103	0.278	0.5	0.177	0.147	0.239	0.212
k__Bacteria;p__Bacteroidetes;c__Bacteroidia;o__Bacteroidales;f__Prevotellaceae;g__Prevotella;s__nanceiensis	0.101	0.258	0.5	0.164	0.198	0.139	0.182
k__Bacteria;p__TM7;c__TM7-3;o__;f__;g__;s__	0.097	0.158	0.5	0.101	0	NA	NA
k__Bacteria;p__Actinobacteria;c__Coriobacteriia;o__Coriobacteriales;f__Coriobacteriaceae;g__Atopobium;s__	0.095	0.227	0.5	0.133	0.108	0.261	0.169
k__Bacteria;p__Proteobacteria;c__Betaproteobacteria;o__Burkholderiales;f__Comamonadaceae;Other;Other	0.082	0.283	0.5	0.146	0.241	0.07	0.165
k__Bacteria;p__Firmicutes;c__Clostridia;o__Clostridiales;f__Peptostreptococcaceae;g__;s__	0.081	0.186	0.5	0.094	0	NA	NA
k__Bacteria;p__Firmicutes;c__Clostridia;o__Clostridiales;f__Lachnospiraceae;g__;s__	0.073	0.331	0.5	0.17	0.259	0.099	0.195
k__Bacteria;p__Firmicutes;c__Clostridia;o__Clostridiales;f__Veillonellaceae;g__Dialister;s__	0.072	0.225	0.5	0.097	0	NA	NA
k__Bacteria;p__Proteobacteria;c__Betaproteobacteria;o__Neisseriales;f__Neisseriaceae;g__Neisseria;s__	0.072	0.232	0.5	0.102	0	NA	NA
k__Bacteria;p__Fusobacteria;c__Fusobacteriia;o__Fusobacteriales;f__Fusobacteriaceae;g__Fusobacterium;s__	0.068	0.348	0.5	0.176	0.164	0.222	0.215
k__Bacteria;p__Firmicutes;c__Clostridia;o__Clostridiales;f__Lachnospiraceae;Other;Other	0.067	0.318	0.5	0.144	0.208	0.151	0.199
k__Bacteria;p__Firmicutes;c__Bacilli;Other;Other;Other;Other	0.06	0.368	0.5	0.179	0.405	0.026	0.215
k__Bacteria;p__Firmicutes;c__Bacilli;o__Gemellales;Other;Other;Other	0.052	0.357	0.5	0.143	0.357	0.036	0.193
k__Bacteria;p__Spirochaetes;c__Spirochaetes;o__Spirochaetales;f__Spirochaetaceae;g__Treponema;s__socranskii	0.049	0.382	0.5	0.162	0.274	0.065	0.185
k__Bacteria;p__Bacteroidetes;c__Bacteroidia;o__Bacteroidales;f__[Paraprevotellaceae];g__[Prevotella];s__	0.048	0.383	0.5	0.162	0.172	0.172	0.184
k__Bacteria;p__Bacteroidetes;c__Flavobacteriia;o__Flavobacteriales;f__[Weeksellaceae];g__;s__	0.048	0.374	0.5	0.15	0.21	0.085	0.153
k__Bacteria;p__Fusobacteria;c__Fusobacteriia;o__Fusobacteriales;f__Leptotrichiaceae;g__Leptotrichia;s__	0.04	0.408	0.5	0.174	0.216	0.128	0.186
k__Bacteria;p__Firmicutes;c__Bacilli;o__Gemellales;f__Gemellaceae;g__Gemella;s__	0.038	0.401	0.5	0.15	0.346	0.03	0.185
k__Bacteria;p__Firmicutes;c__Clostridia;o__Clostridiales;f__[Tissierellaceae];g__Parvimonas;s__	0.032	0.406	0.5	0.135	0.412	0.016	0.186
k__Bacteria;p__Actinobacteria;c__Actinobacteria;o__Actinomycetales;f__Micrococcaceae;g__Rothia;s__dentocariosa	0.028	0.377	0.5	0.091	0	NA	NA
k__Bacteria;p__Firmicutes;c__Bacilli;o__Gemellales;f__Gemellaceae;Other;Other	0.016	0.459	0.5	0.152	0.443	0.009	0.181
k__Bacteria;p__Firmicutes;c__Clostridia;o__Clostridiales;Other;Other;Other	0.005	0.489	0.5	0.168	0.215	0.107	0.173
k__Bacteria;p__Bacteroidetes;c__Bacteroidia;o__Bacteroidales;f__Porphyromonadaceae;g__Porphyromonas;s__	0.005	0.49	0.5	0.164	0.063	0.38	0.205
k__Bacteria;p__Firmicutes;c__Clostridia;o__Clostridiales;f__Veillonellaceae;g__Selenomonas;s__noxia	0.002	0.498	0.5	0.167	0.116	0.268	0.188
k__Bacteria;p__SR1;c__;o__;f__;g__;s__	0.001	0.5	0.5	0.14	0.338	0.026	0.172
k__Bacteria;p__Spirochaetes;c__Spirochaetes;o__Spirochaetales;f__Spirochaetaceae;g__Treponema;s__	0	0.5	0.5	NA	0.353	0.01	0.094
k__Bacteria;p__Spirochaetes;c__Spirochaetes;o__Spirochaetales;f__Spirochaetaceae;g__Treponema;s__amylovorum	0	0.5	0.5	NA	0.328	0.014	0.098
k__Bacteria;p__Tenericutes;c__Mollicutes;o__Mycoplasmatales;f__Mycoplasmataceae;g__Mycoplasma;s__	0	0.5	0.5	NA	0.367	0.004	0.111
k__Bacteria;p__Actinobacteria;c__Actinobacteria;o__Actinomycetales;f__Micrococcaceae;g__Rothia;s__mucilaginosa	0	0.5	0.5	NA	0.569	0.001	0.106
k__Bacteria;p__Actinobacteria;c__Coriobacteriia;o__Coriobacteriales;f__Coriobacteriaceae;g__Atopobium;s__rimae	0	0.5	0.5	NA	0.212	0.154	0.134
k__Bacteria;p__Bacteroidetes;c__Bacteroidia;o__Bacteroidales;f__Bacteroidaceae;g__Bacteroides;s__	0	0.5	0.5	NA	0.59	0.001	0.083
k__Bacteria;p__Bacteroidetes;c__Bacteroidia;o__Bacteroidales;f__Porphyromonadaceae;g__Porphyromonas;s__endodontalis	0	0.5	0.5	NA	0.384	0.02	0.106
k__Bacteria;p__Bacteroidetes;c__Bacteroidia;o__Bacteroidales;f__Prevotellaceae;g__Prevotella;Other	0	0.5	0.5	NA	0.426	0.002	0.112
k__Bacteria;p__Bacteroidetes;c__Bacteroidia;o__Bacteroidales;f__Prevotellaceae;g__Prevotella;s__	0	0.5	0.5	NA	0.299	0.041	0.116
k__Bacteria;p__Bacteroidetes;c__Bacteroidia;o__Bacteroidales;f__Prevotellaceae;g__Prevotella;s__nigrescens	0	0.5	0.5	NA	0.238	0.044	0.101
k__Bacteria;p__Bacteroidetes;c__Bacteroidia;o__Bacteroidales;f__[Paraprevotellaceae];g__[Prevotella];s__tannerae	0	0.5	0.5	NA	0.192	0.092	0.109
k__Bacteria;p__Bacteroidetes;c__Flavobacteriia;o__Flavobacteriales;f__Flavobacteriaceae;g__Capnocytophaga;Other	0	0.5	0.5	NA	0	NA	NA
k__Bacteria;p__Bacteroidetes;c__Flavobacteriia;o__Flavobacteriales;f__Flavobacteriaceae;g__Capnocytophaga;s__	0	0.5	0.5	NA	0.165	0.095	0.108
k__Bacteria;p__Bacteroidetes;c__Flavobacteriia;o__Flavobacteriales;f__Flavobacteriaceae;g__Capnocytophaga;s__ochracea	0	0.5	0.5	NA	0	NA	NA
k__Bacteria;p__Firmicutes;c__Bacilli;o__Gemellales;f__Gemellaceae;g__;s__	0	0.5	0.5	NA	0.424	0.011	0.115
k__Bacteria;p__Firmicutes;c__Bacilli;o__Lactobacillales;Other;Other;Other	0	0.5	0.5	NA	0.443	0.014	0.13
k__Bacteria;p__Actinobacteria;c__Actinobacteria;o__Actinomycetales;f__Actinomycetaceae;g__Actinomyces;s__	0	0.5	0.5	NA	0.053	0.313	0.108
k__Bacteria;p__Firmicutes;c__Bacilli;o__Lactobacillales;f__Aerococcaceae;Other;Other	0	0.5	0.5	NA	0.666	0.001	0.081
k__Bacteria;p__Firmicutes;c__Bacilli;o__Lactobacillales;f__Aerococcaceae;g__;s__	0	0.5	0.5	NA	0.454	0.013	0.126
k__Bacteria;p__Firmicutes;c__Bacilli;o__Lactobacillales;f__Streptococcaceae;g__Streptococcus;Other	0	0.5	0.5	NA	0.151	0.12	0.117
k__Bacteria;p__Firmicutes;c__Bacilli;o__Lactobacillales;f__Streptococcaceae;g__Streptococcus;s__anginosus	0	0.5	0.5	NA	0.576	0.001	0.1
k__Bacteria;p__Firmicutes;c__Bacilli;o__Lactobacillales;f__Streptococcaceae;g__Streptococcus;s__infantis	0	0.5	0.5	NA	0.175	0.13	0.123
k__Bacteria;p__Actinobacteria;c__Actinobacteria;o__Actinomycetales;f__Corynebacteriaceae;g__Corynebacterium;Other	0	0.5	0.5	NA	0	NA	NA
k__Bacteria;p__Firmicutes;c__Clostridia;o__Clostridiales;f__Lachnospiraceae;g__Catonella;s__	0	0.5	0.5	NA	0.262	0.023	0.102
k__Bacteria;p__Firmicutes;c__Clostridia;o__Clostridiales;f__Veillonellaceae;Other;Other	0	0.5	0.5	NA	0.421	0.002	0.103
k__Bacteria;p__Actinobacteria;c__Actinobacteria;o__Actinomycetales;f__Corynebacteriaceae;g__Corynebacterium;s__	0	0.5	0.5	NA	0	NA	NA
k__Bacteria;p__Firmicutes;c__Clostridia;o__Clostridiales;f__Veillonellaceae;g__Megasphaera;s__	0	0.5	0.5	NA	0.17	0.108	0.134
k__Bacteria;p__Firmicutes;c__Clostridia;o__Clostridiales;f__Veillonellaceae;g__Selenomonas;Other	0	0.5	0.5	NA	0.223	0.04	0.105
k__Bacteria;p__Firmicutes;c__Erysipelotrichi;o__Erysipelotrichales;f__Erysipelotrichaceae;g__Bulleidia;s__moorei	0	0.5	0.5	NA	0.304	0.046	0.113
k__Bacteria;p__Proteobacteria;c__Betaproteobacteria;o__Neisseriales;f__Neisseriaceae;g__Eikenella;s__	0	0.5	0.5	NA	0.167	0.137	0.148
k__Bacteria;p__Proteobacteria;c__Betaproteobacteria;o__Neisseriales;f__Neisseriaceae;g__Kingella;s__	0	0.5	0.5	NA	0.063	0.363	0.176
k__Bacteria;p__Proteobacteria;c__Epsilonproteobacteria;o__Campylobacterales;f__Campylobacteraceae;g__Campylobacter;Other	0	0.5	0.5	NA	0.041	0.358	0.112
k__Bacteria;p__Proteobacteria;c__Epsilonproteobacteria;o__Campylobacterales;f__Campylobacteraceae;g__Campylobacter;s__rectus	0	0.5	0.5	NA	0.038	0.376	0.118
k__Bacteria;p__Proteobacteria;c__Gammaproteobacteria;o__Enterobacteriales;f__Enterobacteriaceae;Other;Other	0	0.5	0.5	NA	0.13	0.122	0.11
k__Bacteria;p__Proteobacteria;c__Gammaproteobacteria;o__Pasteurellales;f__Pasteurellaceae;Other;Other	0	0.5	0.5	NA	0.135	0.218	0.127
k__Bacteria;p__Proteobacteria;c__Gammaproteobacteria;o__Pasteurellales;f__Pasteurellaceae;g__Actinobacillus;Other	0	0.5	0.5	NA	0	NA	NA
k__Bacteria;p__Proteobacteria;c__Gammaproteobacteria;o__Pasteurellales;f__Pasteurellaceae;g__Aggregatibacter;Other	0	0.5	0.5	NA	0	NA	NA
k__Bacteria;p__Proteobacteria;c__Gammaproteobacteria;o__Pasteurellales;f__Pasteurellaceae;g__Aggregatibacter;s__segnis	0	0.5	0.5	NA	0	NA	NA
k__Bacteria;p__Proteobacteria;c__Gammaproteobacteria;o__Pasteurellales;f__Pasteurellaceae;g__Haemophilus;Other	0	0.5	0.5	NA	0	NA	NA
k__Bacteria;p__Proteobacteria;c__Gammaproteobacteria;o__Pasteurellales;f__Pasteurellaceae;g__Haemophilus;s__	0	0.5	0.5	NA	0.107	0.274	0.132
k__Bacteria;p__Proteobacteria;c__Gammaproteobacteria;o__Pasteurellales;f__Pasteurellaceae;g__Haemophilus;s__parainfluenzae	0	0.5	0.5	NA	0	NA	NA
a Heritability estimates.
b p value for heritability estimates.
c p value corrected for multiple testing using the Benjamini-Hochberg.
d Standard error for heritability estimates.
e Estimates of shared environmental effects.
f p value for shared envrionmental effects.
g Standard error for shared environmental effects.
