# Supplementary material for: Oral Microbiota: Microbial Biomarkers of Metabolic Syndrome Independent of Host Genetic Factors
Source: Front Cell Infect Microbiol. 2017 Dec 15;7:516. doi: 10.3389/fcimb.2017.00516 (PMC5736563; doi:10.3389/fcimb.2017.00516)
Supplement: Supplementary file 3 [file Table3.XLSX]

## Sheet: Table S3
Table S3. Odds ratios for the oral bacteria determined by stepwise logistic regression
Phenotype	Bacteria	Odds Ratio	95% CI	p-value
MetS	Peptococcus	0.688	(0.473, 0.688)	0.049
	Granulicatella	1.519	(1.045, 1.519)	0.028
	Lactobacilllus	0.598	(0.411, 0.598)	0.007
FBS	Peptococcus	0.57	(0.412, 0.57)	0.001
HDL	Lactobacilllus	0.711	(0.536, 0.711)	0.018
TG	Peptococcus	0.709	(0.521, 0.709)	0.029
	Lactobacilllus	0.616	(0.45, 0.616)	0.002
Waist	Dialister	0.694	(0.504, 0.694)	0.026
	Cardiobacterium	1.611	(1.112, 1.611)	0.011
	Aggregatibacter	1.478	(1.03, 1.478)	0.033
