# Supplementary material for: Oral Microbiota: Microbial Biomarkers of Metabolic Syndrome Independent of Host Genetic Factors
Source: Front Cell Infect Microbiol. 2017 Dec 15;7:516. doi: 10.3389/fcimb.2017.00516 (PMC5736563; doi:10.3389/fcimb.2017.00516)
Supplement: Supplementary file 4 [file Table4.XLSX]

## Sheet: Table S4A
Table S4A. Taxonomic count by Neisseria oligotype
Oligotype	Taxonomy	E-value	P001	P002	P003	P004	P005	P006	P007	P008	P009	P010	P011	P012	P013	P014	P015	P016	P017	P018	P019	P020	P021	P022	P023	P024	P025	P026	P027	P028	P029	P030	P031	P032	P033	P034	P035	P036	P037	P038	P039	P040	P041	P042	P043	P044	P045	P046	P047
N01	k__Bacteria;p__Proteobacteria;c__Betaproteobacteria;o__Neisseriales;f__Neisseriaceae;g__Neisseria;s__pharyngis_oral_taxon_729	3e-139	331	702	883	961	146	268	412	262	644	5249	496	110	113	390	1230	37	4956	183	866	76	2466	492	203	984	4973	2920	169	73	192	19	1585	2566	235	36	185	1010	2336	343	2045	2951	54	969	10	143	19	164	348
N02	k__Bacteria;p__Proteobacteria;c__Betaproteobacteria;o__Neisseriales;f__Neisseriaceae;g__Neisseria;s__pharyngis_oral_taxon_729	3e-139	34	7356	73	1110	14	364	4979	941	7	922	540	549	297	33	9	63	27	44	1387	49	419	38	47	547	2828	209	190	120	366	6781	237	119	3304	130	3	129	14	4328	29	2250	81	36	8	582	42	14	348
N03	k__Bacteria;p__Proteobacteria;c__Betaproteobacteria;o__Neisseriales;f__Neisseriaceae;g__Neisseria;s__sp._oral_taxon_016	2e-134	170	629	321	35	5	173	1762	45	1681	91	20	39	60	252	874	9	99	273	329	1424	337	67	15	296	43	0	16	7	25	3	69	95	612	20	80	74	28	188	58	249	4	183	2	113	8	5	174
N04	k__Bacteria;p__Proteobacteria;c__Betaproteobacteria;o__Neisseriales;f__Neisseriaceae;g__Neisseria;s__subflava_oral_taxon_476	3e-139	3	1	97	142	1	2	738	19	433	0	88	0	0	38	6	1	21	1	111	33	1	0	14	187	2	4	3	0	0	1	5	2	12	50	0	262	13	3654	9	0	1	14	0	85	0	2	0
N05	k__Bacteria;p__Proteobacteria;c__Betaproteobacteria;o__Neisseriales;f__Neisseriaceae;g__Kingella;s__oralis_oral_taxon_706	8e-137	145	12	61	7	15	13	10	154	193	4	5	299	6	60	85	43	47	231	672	324	12	6	2	348	171	583	0	149	52	4	3	449	110	38	1459	35	2	1	53	1	50	119	2	282	0	2	6
N06	k__Bacteria;p__Proteobacteria;c__Betaproteobacteria;o__Neisseriales;f__Neisseriaceae;g__Neisseria;s__sp._oral_taxon_016	3e-139	0	3	1	1	0	1	5	0	1	0	2	1	1	1	1	0	0	1	2	0	0	0	1	0	2	1	1	1	0	6	0	3	4	0	0	1	1	3	0	396	0	236	0	0	2	0	0
N07	k__Bacteria;p__Proteobacteria;c__Betaproteobacteria;o__Neisseriales;f__Neisseriaceae;g__Neisseria;s__pharyngis_oral_taxon_729	2e-134	6	81	10	11	1	9	87	8	3	38	7	7	2	3	3	3	29	1	35	3	26	1	0	19	34	26	6	0	2	23	13	39	30	1	1	7	14	35	10	91	0	12	2	11	0	0	3
N08	k__Bacteria;p__Proteobacteria;c__Betaproteobacteria;o__Neisseriales;f__Neisseriaceae;g__Neisseria;s__pharyngis_oral_taxon_729	3e-139	1	136	4	16	0	8	69	11	2	20	8	7	1	1	2	0	13	2	41	0	15	3	3	31	42	13	4	3	2	55	12	37	54	0	1	8	9	58	7	94	1	10	0	17	2	0	4
N09	k__Bacteria;p__Proteobacteria;c__Betaproteobacteria;o__Neisseriales;f__Neisseriaceae;g__Neisseria;s__sp._oral_taxon_016	1e-141	29	0	15	0	3	58	31	0	0	2	11	8	0	22	0	2	0	0	8	0	0	0	0	4	3	31	10	0	0	0	0	118	457	28	0	39	0	5	1	2	0	0	1	8	0	0	0
N10	k__Bacteria;p__Proteobacteria;c__Betaproteobacteria;o__Neisseriales;f__Neisseriaceae;g__Neisseria;s__sp._oral_taxon_020	3e-139	29	1	12	1	3	300	0	0	0	5	23	5	0	1	0	13	0	0	0	0	0	3	1	11	0	1	0	0	0	1	12	19	273	8	0	183	71	0	15	2	1	2	5	40	1	0	1
N11	k__Bacteria;p__Proteobacteria;c__Betaproteobacteria;o__Neisseriales;f__Neisseriaceae;g__Neisseria;s__subflava_oral_taxon_476	7e-94	329	2	2	0	1	6	1	0	60	2	0	0	1	104	15	0	3	32	5	119	0	3	0	6	61	74	0	14	0	0	2	1035	1	6	210	0	13	0	0	7	3	0	4	43	0	0	1
N12	k__Bacteria;p__Proteobacteria;c__Betaproteobacteria;o__Neisseriales;f__Neisseriaceae;g__Neisseria;s__sp._oral_taxon_499	2e-134	244	8	1	0	0	0	14	1	15	12	0	1	10	17	40	3	0	20	1	1	0	1	0	2	0	2	272	0	5	0	1	21	6	1	100	0	0	36	1	6	9	2	0	7	0	0	0
N13	k__Bacteria;p__Proteobacteria;c__Betaproteobacteria;o__Neisseriales;f__Neisseriaceae;g__Neisseria;s__bacilliformis_oral_taxon_013	1e-141	2	6	0	2	0	0	126	0	0	0	0	2	4	2	1	1	1	0	0	0	6	2	0	1	318	1	1	0	0	0	0	2	28	2	0	0	0	143	2	0	0	1	0	10	0	0	0
N14	k__Bacteria;p__Proteobacteria;c__Betaproteobacteria;o__Neisseriales;f__Neisseriaceae;g__Neisseria;s__subflava_oral_taxon_476	3e-139	16	32	306	0	0	0	5	0	38	0	0	42	9	37	0	52	17	0	14	3	5	2	1	25	0	0	1	0	0	0	1	1	9	0	0	3	1	4	1	3	1	113	0	5	0	0	0
N15	k__Bacteria;p__Proteobacteria;c__Betaproteobacteria;o__Neisseriales;f__Neisseriaceae;g__Neisseria;s__sp._oral_taxon_020	8e-137	1	47	1	7	0	4	43	10	0	4	3	4	1	1	0	0	0	0	16	1	9	1	0	8	22	2	0	0	3	52	3	1	35	2	0	3	1	46	0	24	0	0	0	7	2	0	2
N16	k__Bacteria;p__Proteobacteria;c__Betaproteobacteria;o__Neisseriales;f__Neisseriaceae;g__Neisseria;s__sp._oral_taxon_016	3e-139	3	5	7	3	2	1	2	3	3	38	8	3	1	5	4	0	35	1	2	0	22	4	2	4	25	19	6	2	1	1	12	12	3	0	5	5	21	6	12	22	1	6	0	2	0	4	11
N17	k__Bacteria;p__Proteobacteria;c__Betaproteobacteria;o__Neisseriales;f__Neisseriaceae;g__Neisseria;s__subflava_oral_taxon_476	3e-139	0	3	1	1	0	3	4	0	2	13	2	0	0	1	1	0	4	0	2	1	18	1	0	3	4	6	0	1	3	0	2	10	0	0	0	8	10	0	4	10	1	3	0	0	0	0	1
N18	k__Bacteria;p__Proteobacteria;c__Betaproteobacteria;o__Neisseriales;f__Neisseriaceae;g__Neisseria;s__pharyngis_oral_taxon_729	8e-137	6	9	5	0	1	1	7	2	5	18	2	0	1	1	2	0	18	2	5	1	4	8	2	3	9	14	1	0	2	0	21	12	3	1	2	6	15	1	22	15	0	3	0	2	0	0	4
N19	k__Bacteria;p__Proteobacteria;c__Betaproteobacteria;o__Neisseriales;f__Neisseriaceae;g__Neisseria;s__subflava_oral_taxon_476	3e-139	0	2	0	0	0	0	0	0	0	0	1	0	0	0	0	0	0	0	0	0	0	0	0	1	0	0	0	1	0	0	0	0	0	0	0	0	0	4	0	59	0	0	0	0	0	0	0
N20	k__Bacteria;p__Proteobacteria;c__Betaproteobacteria;o__Neisseriales;f__Neisseriaceae;g__Neisseria;s__subflava_oral_taxon_476	3e-139	1	19	2	0	0	1	46	1	4	1	0	0	2	0	2	0	0	2	5	2	0	0	0	6	0	1	0	0	0	0	1	3	16	0	0	0	0	10	0	2	0	2	0	1	0	0	0
N21	k__Bacteria;p__Proteobacteria;c__Betaproteobacteria;o__Neisseriales;f__Neisseriaceae;g__Neisseria;s__pharyngis_oral_taxon_729	3e-139	1	54	0	6	0	1	37	7	0	2	3	3	2	0	0	2	1	0	9	0	3	2	0	5	9	0	0	0	1	43	2	3	22	1	0	3	0	30	1	8	0	0	0	7	0	0	5
N22	k__Bacteria;p__Proteobacteria;c__Betaproteobacteria;o__Neisseriales;f__Neisseriaceae;g__Neisseria;s__subflava_oral_taxon_476	1e-141	0	2	8	0	0	0	4	0	3	2	0	0	0	1	11	1	0	3	3	0	1	0	0	4	2	2	0	0	0	1	1	3	0	0	3	2	1	0	1	2	0	5	0	0	0	0	0
N23	k__Bacteria;p__Proteobacteria;c__Betaproteobacteria;o__Neisseriales;f__Neisseriaceae;g__Neisseria;s__subflava_oral_taxon_476	3e-139	0	1	4	2	0	1	2	0	3	14	5	0	0	2	3	0	3	45	2	1	6	0	3	5	8	7	1	1	1	0	2	8	0	0	1	58	4	0	2	10	0	3	0	0	0	0	0
N24	k__Bacteria;p__Proteobacteria;c__Betaproteobacteria;o__Neisseriales;f__Neisseriaceae;g__Eikenella;s__corrodens_oral_taxon_577	3e-139	2	4	2	4	2	3	2	1	2	21	0	0	0	4	4	1	15	0	2	0	12	3	0	3	9	15	0	1	0	1	5	9	0	1	0	2	6	2	8	17	0	4	0	0	0	2	5
N25	k__Bacteria;p__Proteobacteria;c__Betaproteobacteria;o__Neisseriales;f__Neisseriaceae;g__Neisseria;s__sp._oral_taxon_020	5e-132	1	3	4	8	1	2	5	2	1	18	1	1	0	2	7	0	19	1	1	1	9	0	2	2	20	13	2	1	0	0	3	17	0	2	1	5	6	1	10	9	0	6	0	2	0	1	2
N26	k__Bacteria;p__Proteobacteria;c__Betaproteobacteria;o__Neisseriales;f__Neisseriaceae;g__Neisseria;s__pharyngis_oral_taxon_729	3e-139	0	0	0	0	0	0	0	0	2	0	0	0	0	0	3	0	0	0	0	1	0	0	0	0	0	0	0	0	0	0	0	0	1	0	0	0	0	0	4	46	0	0	0	0	0	0	0
N27	k__Bacteria;p__Proteobacteria;c__Betaproteobacteria;o__Neisseriales;f__Neisseriaceae;g__Neisseria;s__subflava_oral_taxon_476	3e-139	0	29	0	6	0	0	32	4	1	5	2	1	1	0	0	0	1	1	3	0	1	0	0	2	15	1	0	1	1	19	1	4	26	2	0	0	0	20	1	15	0	0	0	3	0	0	3
N28	k__Bacteria;p__Proteobacteria;c__Betaproteobacteria;o__Neisseriales;f__Neisseriaceae;g__Neisseria;s__pharyngis_oral_taxon_729	3e-139	0	4	2	3	0	2	2	0	2	22	0	1	0	2	6	0	7	0	2	0	6	17	0	4	20	11	1	0	0	0	2	4	0	0	0	8	10	1	4	7	0	2	0	1	0	0	1
N29	k__Bacteria;p__Proteobacteria;c__Betaproteobacteria;o__Neisseriales;f__Neisseriaceae;g__Neisseria;s__pharyngis_oral_taxon_729	3e-139	0	8	0	0	0	1	17	0	0	0	0	0	0	0	0	0	0	0	2	0	0	0	0	2	0	0	0	0	0	0	0	0	14	0	0	0	0	5	0	2	0	2	0	0	0	0	0
N30	k__Bacteria;p__Proteobacteria;c__Betaproteobacteria;o__Neisseriales;f__Neisseriaceae;g__Neisseria;s__pharyngis_oral_taxon_729	3e-139	0	0	2	4	0	0	0	0	5	12	0	0	1	2	3	0	8	0	2	2	8	1	2	1	12	4	0	0	0	0	1	9	0	1	0	3	6	0	6	5	0	0	0	0	0	0	0
N31	k__Bacteria;p__Proteobacteria;c__Betaproteobacteria;o__Neisseriales;f__Neisseriaceae;g__Neisseria;s__subflava_oral_taxon_476	2e-134	0	4	1	0	0	3	21	3	7	0	1	0	2	2	9	1	0	0	4	7	3	0	0	4	0	0	0	0	0	0	0	3	18	1	0	0	0	13	0	2	0	3	0	3	0	0	2
N32	k__Bacteria;p__Proteobacteria;c__Betaproteobacteria;o__Neisseriales;f__Neisseriaceae;g__Neisseria;s__pharyngis_oral_taxon_729	2e-134	2	0	2	0	0	0	5	0	1	1	0	0	0	0	8	0	0	0	0	1	1	1	0	4	0	0	0	0	0	0	0	1	3	0	0	0	0	1	0	0	0	4	0	0	0	1	0
N33	k__Bacteria;p__Proteobacteria;c__Betaproteobacteria;o__Neisseriales;f__Neisseriaceae;g__Neisseria;s__subflava_oral_taxon_476	3e-139	0	0	3	0	0	0	5	1	5	0	0	0	0	1	0	0	0	0	0	0	0	0	0	5	0	0	0	0	0	0	0	0	3	0	0	0	0	15	0	0	0	0	0	0	0	0	0
N34	k__Bacteria;p__Proteobacteria;c__Betaproteobacteria;o__Neisseriales;f__Neisseriaceae;g__Neisseria;s__elongata_oral_taxon_598	1e-141	0	1	0	0	0	0	2	0	0	0	0	0	1	0	0	0	1	0	0	0	0	0	0	0	0	0	0	0	0	0	0	2	1	0	0	0	0	0	0	0	0	0	0	0	0	0	0
N35	k__Bacteria;p__Proteobacteria;c__Betaproteobacteria;o__Neisseriales;f__Neisseriaceae;g__Neisseria;s__sp._oral_taxon_499	8e-137	1	0	4	5	2	0	1	0	1	14	0	0	0	0	3	0	13	1	1	0	3	0	4	2	10	11	0	0	3	0	1	3	0	1	0	1	4	0	6	15	0	3	0	0	0	3	0
N36	k__Bacteria;p__Proteobacteria;c__Betaproteobacteria;o__Neisseriales;f__Neisseriaceae;g__Neisseria;s__pharyngis_oral_taxon_729	8e-137	0	1	0	0	0	0	1	1	0	1	0	0	0	1	0	0	0	0	0	0	0	0	1	0	0	1	0	0	0	0	1	18	2	0	0	0	1	0	0	2	0	0	0	0	0	0	0
N37	k__Bacteria;p__Proteobacteria;c__Betaproteobacteria;o__Neisseriales;f__Neisseriaceae;g__Neisseria;s__pharyngis_oral_taxon_729	1e-141	0	0	1	0	0	0	0	0	0	0	0	0	1	0	0	0	0	0	1	0	0	0	0	0	0	0	0	0	1	0	0	4	3	0	0	0	0	0	0	0	0	0	0	0	0	0	0
N38	k__Bacteria;p__Proteobacteria;c__Betaproteobacteria;o__Neisseriales;f__Neisseriaceae;g__Neisseria;s__elongata_oral_taxon_598	2e-134	0	26	0	4	0	0	17	2	0	5	0	1	1	0	0	0	0	1	4	0	2	0	0	1	7	0	1	0	3	18	2	0	10	1	0	0	0	8	0	7	1	0	0	2	0	0	2
N39	k__Bacteria;p__Proteobacteria;c__Betaproteobacteria;o__Neisseriales;f__Neisseriaceae;g__Neisseria;s__sp._oral_taxon_020	2e-134	0	2	1	0	0	0	21	0	0	0	0	0	0	0	0	0	0	0	0	0	0	0	0	0	0	0	0	0	0	0	0	0	8	0	0	0	0	1	0	1	0	0	0	3	0	0	0
N40	k__Bacteria;p__Proteobacteria;c__Betaproteobacteria;o__Neisseriales;f__Neisseriaceae;g__Neisseria;s__elongata_oral_taxon_598	3e-139	1	0	1	1	1	1	0	0	1	18	0	0	2	4	4	0	9	0	3	0	1	3	0	2	11	3	0	1	0	0	4	3	0	0	1	0	8	1	4	9	0	1	0	1	0	0	1
N41	k__Bacteria;p__Proteobacteria;c__Betaproteobacteria;o__Neisseriales;f__Neisseriaceae;g__Neisseria;s__elongata_oral_taxon_598	3e-139	0	0	2	0	0	0	3	0	2	0	0	0	0	1	1	0	0	0	1	0	0	0	0	2	0	0	0	0	0	0	0	0	1	1	0	4	0	28	0	0	0	0	0	0	0	0	0
N42	k__Bacteria;p__Proteobacteria;c__Betaproteobacteria;o__Neisseriales;f__Neisseriaceae;g__Neisseria;s__subflava_oral_taxon_476	8e-137	0	0	0	0	0	0	0	0	0	0	0	0	0	0	0	0	0	0	0	0	0	0	0	0	0	0	0	0	0	0	0	1	0	0	0	0	0	0	0	0	0	0	0	0	0	0	0
N43	k__Bacteria;p__Proteobacteria;c__Betaproteobacteria;o__Neisseriales;f__Neisseriaceae;g__Neisseria;s__elongata_oral_taxon_598	3e-139	0	0	0	0	0	0	1	0	0	0	0	0	0	0	1	0	0	0	1	0	2	0	0	0	0	0	0	0	0	0	0	0	0	0	0	0	0	0	1	17	0	9	0	0	0	0	0
N44	k__Bacteria;p__Proteobacteria;c__Betaproteobacteria;o__Neisseriales;f__Neisseriaceae;g__Neisseria;s__elongata_oral_taxon_598	8e-137	0	0	1	0	0	0	1	0	0	0	0	0	0	1	0	0	0	0	0	0	0	0	0	0	0	0	0	0	0	0	0	2	4	1	0	0	0	3	0	0	0	0	0	0	0	0	0
N45	k__Bacteria;p__Proteobacteria;c__Betaproteobacteria;o__Neisseriales;f__Neisseriaceae;g__Neisseria;s__elongata_oral_taxon_598	8e-137	0	3	1	7	0	0	0	0	2	0	0	0	0	1	1	3	0	0	0	0	0	0	0	0	0	0	0	0	0	0	0	0	0	0	0	0	0	0	0	0	0	0	0	0	0	0	8
N46	k__Bacteria;p__Proteobacteria;c__Betaproteobacteria;o__Neisseriales;f__Neisseriaceae;g__Neisseria;s__subflava_oral_taxon_476	3e-139	0	10	0	3	0	1	10	2	0	2	2	1	0	0	0	0	0	0	1	2	0	1	0	1	6	2	0	0	0	27	0	3	10	0	0	0	0	8	0	8	0	0	0	2	1	0	0
[truncated: 181 more columns]

## Sheet: Table S4B
Table S4B. Taxonomic count by Granulicatella oligotype
Oligotype	Taxonomy	E-value	P001	P002	P003	P004	P005	P006	P007	P008	P009	P010	P011	P012	P013	P014	P015	P016	P017	P018	P019	P020	P021	P022	P023	P024	P025	P026	P027	P028	P029	P030	P031	P032	P033	P034	P035	P036	P037	P038	P039	P040	P041	P042	P043	P044	P045	P046	P047
G01	k__Bacteria;p__Firmicutes;c__Bacilli;o__Lactobacillales;f__Carnobacteriaceae;g__Granulicatella;s__adiacens_[para-adiacens]_oral_taxon_534	2e-134	88	651	256	398	284	76	778	310	23	98	142	96	15	209	117	1124	458	314	458	838	242	70	119	496	1033	956	25	28	50	9	34	414	786	397	3	164	126	36	47	53	179	231	7	238	39	31	89
G02	k__Bacteria;p__Firmicutes;c__Bacilli;o__Lactobacillales;f__Carnobacteriaceae;g__Granulicatella;s__elegans_oral_taxon_596	1e-141	1	98	1	0	0	1	0	663	1	0	0	0	0	0	0	1	0	0	1	0	42	2	0	0	0	0	0	0	0	0	0	78	5	0	0	1	6	67	16	0	0	55	0	4	3358	1	0
G03	k__Bacteria;p__Firmicutes;c__Bacilli;o__Lactobacillales;f__Carnobacteriaceae;g__Granulicatella;s__adiacens_[para-adiacens]_oral_taxon_534	1e-141	1	5	6	1	6	6	23	6	0	0	6	0	1	6	7	9	3	7	12	14	0	0	4	19	0	11	0	0	0	0	1	18	27	32	0	2	0	2	5	3	1	9	1	15	1	1	3
[truncated: 181 more columns]
