# Supplementary material for: Oral Microbiota: Microbial Biomarkers of Metabolic Syndrome Independent of Host Genetic Factors
Source: Front Cell Infect Microbiol. 2017 Dec 15;7:516. doi: 10.3389/fcimb.2017.00516 (PMC5736563; doi:10.3389/fcimb.2017.00516)
Supplement: Supplementary file 6 [file DataSheet2.ZIP]

Archive with 1 entries (1 files):
- oral_otu_table_supplementary
